# Supplementary material for: Identification of soybean seed developmental stage-specific and tissue-specific miRNA targets by degradome sequencing
Source: BMC Genomics. 2012 Jul 16;13:310. doi: 10.1186/1471-2164-13-310 (PMC3410764; doi:10.1186/1471-2164-13-310)
Supplement: Additional file 1 — Complete list of identified miRNA targets identified in soybean seed coats and cotyledons during seed development. [file 1471-2164-13-310-S1.xls]

## Sheet: Additional File 1
Additional File 1: Complete list of identified miRNA targets found in soybean seed coats and cotyledons during seed development.
See Table 1 in manuscript for tissue origins, abbreviations, and other information.
Column J provides a sorting index for the 183 Glyma model targets that are unique
Column K provides a sorting index for the 57 different annotation groupings
miRNA	Tissue	Target	Target Annotation	CleavageSite	Location	Category	TP100M	P-Value	Unique target no	Annotation group
gma-miR396a	C100	Glyma01g34650.1	Growth Regulating Factor	128	CDS	0	4117.25	0.0282868	U001	A022
gma-miR396a	C25	Glyma01g34650.1	Growth Regulating Factor	128	CDS	0	3865.94	0.0358778	U001	A022
gma-miR396a	C300	Glyma01g34650.1	Growth Regulating Factor	128	CDS	0	2295.77	0.0293842	U001	A022
gma-miR396a	SC100	Glyma01g34650.1	Growth Regulating Factor	128	CDS	1	3703.41	0.00534343	U001	A022
gma-miR396b	SC100	Glyma01g34650.1	Growth Regulating Factor	128	CDS	1	3703.41	0.0198314	U001	A022
gma-miR396c	SC100	Glyma01g34650.1	Growth Regulating Factor	128	CDS	1	3703.41	0.0198314	U001	A022
gma-miR396a	SC25	Glyma01g34650.1	Growth Regulating factor	128	CDS	0	3106.09	0.039671	U001	A022
gma-miR4357	C300	Glyma01g35530.1	Transferase family protein	522	CDS	1	9.91691	0.0113819	U002	A050
gma-miR4374b	SC100	Glyma01g36660.1	Ankyrin repeat containing protein	2124	3' UTR	1	8.18433	0.00903064	U003	A006
gma-miR1529	C100	Glyma01g44280.1	Cellulose synthase	2262	CDS	1	46.2612	0.0110037	U004	A013
gma-miR396e	C100	Glyma01g44470.1	Growth Regulating Factor	428	CDS	0	1723.23	0.0402529	U005	A022
gma-miR396e	C300	Glyma01g44470.1	Growth Regulating Factor	428	CDS	0	3143.66	0.0418045	U005	A022
gma-miR396a	SC100	Glyma01g44470.1	Growth Regulating Factor	428	CDS	0	2279.33	0.048001	U005	A022
gma-miR396e	SC100	Glyma01g44470.1	Growth Regulating Factor	428	CDS	0	2279.33	0.0375372	U005	A022
gma-miR4416	C100	Glyma01g44970.1	BTB/POZ domain containing protein	434	CDS	0	161.914	0.0317659	U006	A011
gma-miR396a	C100	Glyma02g02940.1	bHLH family protein	488	CDS	1	23.1306	0.0370179	U007	A009
gma-miR396e	C100	Glyma02g02940.1	bHLH family protein	488	CDS	1	23.1306	0.0209019	U007	A009
gma-miR156c	C100	Glyma02g13370.1	SBP domain containing protein	1220	CDS	2	636.091	0.0271956	U008	A042
gma-miR156d	C100	Glyma02g13370.1	SBP domain containing protein	1220	CDS	2	636.091	0.0271956	U008	A042
gma-miR156e	C100	Glyma02g13370.1	SBP domain containing protein	1220	CDS	2	636.091	0.0271956	U008	A042
gma-miR156f	C100	Glyma02g13370.1	SBP domain containing protein	1220	CDS	2	636.091	0.0378656	U008	A042
gma-miR156b	C100	Glyma02g13370.1	SBP domain containing protein	1219	CDS	0	92.5224	0.0477343	U008	A042
gma-miR156b	C300	Glyma02g13370.1	SBP domain containing protein	1219	CDS	0	27.2715	0.0495668	U008	A042
gma-miR156c	SC100	Glyma02g13370.1	SBP domain containing protein	1220	CDS	4	4.09216	0.016629	U008	A042
gma-miR156d	SC100	Glyma02g13370.1	SBP domain containing protein	1220	CDS	4	4.09216	0.016629	U008	A042
gma-miR156e	SC100	Glyma02g13370.1	SBP domain containing protein	1220	CDS	4	4.09216	0.016629	U008	A042
gma-miR156f	SC100	Glyma02g13370.1	SBP domain containing protein	1220	CDS	4	4.09216	0.023203	U008	A042
gma-miR4402	C300	Glyma02g18090.1	lectin domain containg protein	783	CDS	4	2.47923	0.0293144	U009	A026
gma-miR167a	SC100	Glyma02g18250.3	Elongation Factor S-II	90	CDS	1	3592.92	0.0167832	U010	A018
gma-miR167b	SC100	Glyma02g18250.3	Elongation Factor S-II	90	CDS	1	3592.92	0.0167832	U010	A018
gma-miR167d	SC100	Glyma02g18250.3	Elongation Factor S-II	90	CDS	1	3592.92	0.0167832	U010	A018
gma-miR167e	SC100	Glyma02g18250.3	Elongation Factor S-II	90	CDS	1	3592.92	0.0206069	U010	A018
gma-miR167f	SC100	Glyma02g18250.3	Elongation Factor S-II	90	CDS	1	3592.92	0.0206069	U010	A018
gma-miR4415	C100	Glyma02g20490.1	Transferase family protein	502	CDS	1	57.8265	0.0462721	U011	A050
gma-miR4415	C100	Glyma02g20490.2	Transferase family protein	502	CDS	1	57.8265	0.0462721	U012	A050
gma-miR4398	C25	Glyma02g25150.1	Integrase domain containing protein	199	5' UTR	4	4.03965	0.0444397	U013	A025
gma-miR156c	C100	Glyma02g30670.1	SBP domain containing protein	769	CDS	0	844.267	0.021291	U014	A042
gma-miR156d	C100	Glyma02g30670.1	SBP domain containing protein	769	CDS	0	844.267	0.021291	U014	A042
gma-miR156e	C100	Glyma02g30670.1	SBP domain containing protein	769	CDS	0	844.267	0.021291	U014	A042
gma-miR156f	C100	Glyma02g30670.1	SBP domain containing protein	769	CDS	0	844.267	0.0193743	U014	A042
gma-miR156c	C25	Glyma02g30670.1	SBP domain containing protein	769	CDS	0	1191.7	0.0270309	U014	A042
gma-miR156d	C25	Glyma02g30670.1	SBP domain containing protein	769	CDS	0	1191.7	0.0270309	U014	A042
gma-miR156e	C25	Glyma02g30670.1	SBP domain containing protein	769	CDS	0	1191.7	0.0270309	U014	A042
gma-miR156f	C25	Glyma02g30670.1	SBP domain containing protein	769	CDS	0	1191.7	0.024604	U014	A042
gma-miR156c	C300	Glyma02g30670.1	SBP domain containing protein	769	CDS	0	414.031	0.0221201	U014	A042
gma-miR156d	C300	Glyma02g30670.1	SBP domain containing protein	769	CDS	0	414.031	0.0221201	U014	A042
gma-miR156e	C300	Glyma02g30670.1	SBP domain containing protein	769	CDS	0	414.031	0.0221201	U014	A042
gma-miR156f	C300	Glyma02g30670.1	SBP domain containing protein	769	CDS	0	414.031	0.0201296	U014	A042
gma-miR156b	SC100	Glyma02g30670.1	SBP domain containing protein	768	CDS	0	335.557	0.0445258	U014	A042
gma-miR156c	SC25	Glyma02g30670.1	SBP domain containing protein	769	CDS	0	579.592	0.0299033	U014	A042
gma-miR156e	SC25	Glyma02g30670.1	SBP domain containing protein	769	CDS	0	579.592	0.0299033	U014	A042
gma-miR156d	SC25	Glyma02g30670.1	SBP domain containing protein	769	CDS	0	579.592	0.0299033	U014	A042
gma-miR156f	SC25	Glyma02g30670.1	SBP domain containing protein	769	CDS	0	579.592	0.0272222	U014	A042
gma-miR167a	C100	Glyma02g40650.1	Auxin response factor	2924	CDS	0	855.832	0.0270186	U015	A008
gma-miR167b	C100	Glyma02g40650.1	Auxin response factor	2924	CDS	0	855.832	0.0270186	U015	A008
gma-miR167c	C100	Glyma02g40650.1	Auxin response factor	2924	CDS	0	855.832	0.0327126	U015	A008
gma-miR167d	C100	Glyma02g40650.1	Auxin response factor	2924	CDS	0	855.832	0.0270186	U015	A008
gma-miR167g	C100	Glyma02g40650.1	Auxin response factor	2924	CDS	0	855.832	0.00973455	U015	A008
gma-miR167a	C25	Glyma02g40650.1	Auxin response factor	2924	CDS	0	2536.9	0.0342753	U015	A008
gma-miR167b	C25	Glyma02g40650.1	Auxin response factor	2924	CDS	0	2536.9	0.0342753	U015	A008
gma-miR167c	C25	Glyma02g40650.1	Auxin response factor	2924	CDS	0	2536.9	0.0414657	U015	A008
gma-miR167d	C25	Glyma02g40650.1	Auxin response factor	2924	CDS	0	2536.9	0.0342753	U015	A008
gma-miR167g	C25	Glyma02g40650.1	Auxin response factor	2924	CDS	0	2536.9	0.0123786	U015	A008
gma-miR167a	C300	Glyma02g40650.1	Auxin response factor	2924	CDS	0	1358.62	0.0280675	U015	A008
gma-miR167b	C300	Glyma02g40650.1	Auxin response factor	2924	CDS	0	1358.62	0.0280675	U015	A008
gma-miR167c	C300	Glyma02g40650.1	Auxin response factor	2924	CDS	0	1358.62	0.0339787	U015	A008
gma-miR167d	C300	Glyma02g40650.1	Auxin response factor	2924	CDS	0	1358.62	0.0280675	U015	A008
gma-miR167g	C300	Glyma02g40650.1	Auxin response factor	2924	CDS	0	1358.62	0.010116	U015	A008
gma-miR167a	SC100	Glyma02g40650.1	Auxin response factor	2924	CDS	0	1239.93	0.025184	U015	A008
gma-miR167b	SC100	Glyma02g40650.1	Auxin response factor	2924	CDS	0	1239.93	0.025184	U015	A008
gma-miR167c	SC100	Glyma02g40650.1	Auxin response factor	2924	CDS	0	1239.93	0.0304976	U015	A008
gma-miR167d	SC100	Glyma02g40650.1	Auxin response factor	2924	CDS	0	1239.93	0.025184	U015	A008
gma-miR167g	SC100	Glyma02g40650.1	Auxin response factor	2924	CDS	0	1239.93	0.00906813	U015	A008
gma-miR167a	SC25	Glyma02g40650.1	Auxin response factor	2924	CDS	0	1296.18	0.0379024	U015	A008
gma-miR167b	SC25	Glyma02g40650.1	Auxin response factor	2924	CDS	0	1296.18	0.0379024	U015	A008
gma-miR167c	SC25	Glyma02g40650.1	Auxin response factor	2924	CDS	0	1296.18	0.0458356	U015	A008
gma-miR167d	SC25	Glyma02g40650.1	Auxin response factor	2924	CDS	0	1296.18	0.0379024	U015	A008
gma-miR167g	SC25	Glyma02g40650.1	Auxin response factor	2924	CDS	0	1296.18	0.013705	U015	A008
gma-miR167a	C100	Glyma02g40650.2	Auxin response factor	2306	CDS	0	855.832	0.0270186	U016	A008
gma-miR167b	C100	Glyma02g40650.2	Auxin response factor	2306	CDS	0	855.832	0.0270186	U016	A008
gma-miR167c	C100	Glyma02g40650.2	Auxin response factor	2306	CDS	0	855.832	0.0327126	U016	A008
gma-miR167d	C100	Glyma02g40650.2	Auxin response factor	2306	CDS	0	855.832	0.0270186	U016	A008
gma-miR167g	C100	Glyma02g40650.2	Auxin response factor	2306	CDS	0	855.832	0.00973455	U016	A008
gma-miR167a	C25	Glyma02g40650.2	Auxin response factor	2306	CDS	0	2536.9	0.0342753	U016	A008
gma-miR167b	C25	Glyma02g40650.2	Auxin response factor	2306	CDS	0	2536.9	0.0342753	U016	A008
gma-miR167c	C25	Glyma02g40650.2	Auxin response factor	2306	CDS	0	2536.9	0.0414657	U016	A008
gma-miR167d	C25	Glyma02g40650.2	Auxin response factor	2306	CDS	0	2536.9	0.0342753	U016	A008
gma-miR167g	C25	Glyma02g40650.2	Auxin response factor	2306	CDS	0	2536.9	0.0123786	U016	A008
gma-miR167a	C300	Glyma02g40650.2	Auxin response factor	2306	CDS	0	1358.62	0.0280675	U016	A008
gma-miR167b	C300	Glyma02g40650.2	Auxin response factor	2306	CDS	0	1358.62	0.0280675	U016	A008
gma-miR167c	C300	Glyma02g40650.2	Auxin response factor	2306	CDS	0	1358.62	0.0339787	U016	A008
gma-miR167d	C300	Glyma02g40650.2	Auxin response factor	2306	CDS	0	1358.62	0.0280675	U016	A008
gma-miR167g	C300	Glyma02g40650.2	Auxin response factor	2306	CDS	0	1358.62	0.010116	U016	A008
gma-miR167a	SC100	Glyma02g40650.2	Auxin response factor	2306	CDS	0	1239.93	0.025184	U016	A008
gma-miR167b	SC100	Glyma02g40650.2	Auxin response factor	2306	CDS	0	1239.93	0.025184	U016	A008
gma-miR167c	SC100	Glyma02g40650.2	Auxin response factor	2306	CDS	0	1239.93	0.0304976	U016	A008
gma-miR167d	SC100	Glyma02g40650.2	Auxin response factor	2306	CDS	0	1239.93	0.025184	U016	A008
gma-miR167g	SC100	Glyma02g40650.2	Auxin response factor	2306	CDS	0	1239.93	0.00906813	U016	A008
gma-miR167a	SC25	Glyma02g40650.2	Auxin response factor	2306	CDS	0	1296.18	0.0379024	U016	A008
gma-miR167b	SC25	Glyma02g40650.2	Auxin response factor	2306	CDS	0	1296.18	0.0379024	U016	A008
gma-miR167c	SC25	Glyma02g40650.2	Auxin response factor	2306	CDS	0	1296.18	0.0458356	U016	A008
gma-miR167d	SC25	Glyma02g40650.2	Auxin response factor	2306	CDS	0	1296.18	0.0379024	U016	A008
gma-miR167g	SC25	Glyma02g40650.2	Auxin response factor	2306	CDS	0	1296.18	0.013705	U016	A008
gma-miR2109	C25	Glyma03g14900.1	LRR containing protein	46	CDS	0	88.8723	0.0164707	U017	A027
gma-miR2109	C300	Glyma03g14900.1	LRR containing protein	46	CDS	1	9.91691	0.0197113	U017	A027
gma-miR4406	SC25	Glyma03g17300.1	Glyoxal oxidase related protein	1489	CDS	0	73.7663	0.00824568	U018	A021
gma-miR156c	C25	Glyma03g29900.1	SBP domain containing protein	1149	CDS	0	803.89	0.0270309	U019	A042
gma-miR156d	C25	Glyma03g29900.1	SBP domain containing protein	1149	CDS	0	803.89	0.0270309	U019	A042
gma-miR156e	C25	Glyma03g29900.1	SBP domain containing protein	1149	CDS	0	803.89	0.0270309	U019	A042
gma-miR156f	C25	Glyma03g29900.1	SBP domain containing protein	1149	CDS	0	803.89	0.024604	U019	A042
gma-miR169b	SC25	Glyma03g36140.1	Transcription factor NF-YA	1410	3' UTR	1	5.26902	0.00340285	U020	A048
gma-miR169c	SC25	Glyma03g36140.1	Transcription factor NF-YA	1410	3' UTR	1	5.26902	0.010463	U020	A048
gma-miR169a	SC25	Glyma03g36140.1	Transcription factor NF-YA	1410	3' UTR	1	5.26902	0.0121962	U020	A048
gma-miR169a	SC25	Glyma03g36140.2	Transcription factor NF-YA	1406	3' UTR	1	5.26902	0.0121962	U021	A048
gma-miR169b	SC25	Glyma03g36140.2	Transcription factor NF-YA	1406	3' UTR	1	5.26902	0.00340285	U021	A048
gma-miR169c	SC25	Glyma03g36140.2	Transcription factor NF-YA	1406	3' UTR	1	5.26902	0.010463	U021	A048
gma-miR169a	SC25	Glyma03g36140.3	Transcription factor NF-YA	1398	3' UTR	1	5.26902	0.0121962	U022	A048
gma-miR169b	SC25	Glyma03g36140.3	Transcription factor NF-YA	1398	3' UTR	1	5.26902	0.00340285	U022	A048
gma-miR169c	SC25	Glyma03g36140.3	Transcription factor NF-YA	1398	3' UTR	1	5.26902	0.010463	U022	A048
gma-miR393	SC100	Glyma03g36770.1	LRR containing protein	1750	CDS	3	167.779	0.0309767	U023	A027
gma-miR398a	C100	Glyma03g40280.2	Copper/Zinc superoxide dismutase	156	5' UTR	2	57.8265	0.0378656	U024	A014
gma-miR398b	C100	Glyma03g40280.2	Copper/Zinc superoxide dismutase	156	5' UTR	2	57.8265	0.0378656	U024	A014
gma-miR398a	C100	Glyma03g40280.3	Copper/Zinc superoxide dismutase	156	5' UTR	2	57.8265	0.0378656	U025	A014
gma-miR398b	C100	Glyma03g40280.3	Copper/Zinc superoxide dismutase	156	5' UTR	2	57.8265	0.0378656	U025	A014
gma-miR166b	SC100	Glyma04g09000.1	START domain containing protein	93	CDS	3	16.3687	0.0478334	U026	A045
gma-miR166a	SC100	Glyma04g09000.1	START domain containing protein	93	CDS	3	16.3687	0.0478334	U026	A045
gma-miR1520o	C100	Glyma04g10200.1	NADP/FAD oxidoreductase	914	CDS	2	57.8265	0.0352091	U027	A030
gma-miR159b	C100	Glyma04g15150.1	Myb family transcription factor	853	CDS	2	57.8265	0.0484186	U028	A029
gma-miR159a	C25	Glyma04g15150.1	Myb family transcription factor	853	CDS	0	787.731	0.0111477	U028	A029
gma-miR159b	C25	Glyma04g15150.1	Myb family transcription factor	853	CDS	0	787.731	0.00744567	U028	A029
gma-miR159c	C25	Glyma04g15150.1	Myb family transcription factor	853	CDS	0	787.731	0.00909271	U028	A029
gma-miR159a	C300	Glyma04g15150.1	MYB family transcription factor	853	CDS	0	178.504	0.00910899	U028	A029
gma-miR159b	C300	Glyma04g15150.1	MYB family transcription factor	853	CDS	0	178.504	0.00608192	U028	A029
gma-miR159c	C300	Glyma04g15150.1	MYB family transcription factor	853	CDS	0	178.504	0.00742842	U028	A029
gma-miR164	C100	Glyma04g33270.1	No apical meristem protein	634	CDS	0	150.349	0.0026052	U029	A032
gma-miR164	SC100	Glyma04g33270.1	No apical meristem protein	634	CDS	0	425.585	0.00242625	U029	A032
gma-miR396e	C300	Glyma04g40880.1	Growth Regulating Factor	233	CDS	0	327.258	0.0164697	U030	A022
gma-miR396a	SC100	Glyma04g40880.1	Growth Regulating Factor	233	CDS	0	2332.53	0.048001	U030	A022
gma-miR396e	SC100	Glyma04g40880.1	Growth Regulating Factor	233	CDS	0	2332.53	0.0147687	U030	A022
gma-miR396e	SC25	Glyma04g40880.1	Growth Regulating factor	233	CDS	0	1609.69	0.0222875	U030	A022
gma-miR160	C300	Glyma04g43350.1	Auxin response factor	1337	CDS	0	401.635	0.0280675	U031	A008
gma-miR160	SC25	Glyma04g43350.1	Auxin response factor	1337	CDS	0	1391.02	0.0379024	U031	A008
gma-miR156a	C100	Glyma05g00200.1	SBP domain containing protein	1202	CDS	1	57.8265	0.0232627	U032	A042
gma-miR156b	C100	Glyma05g00200.1	SBP domain containing protein	1202	CDS	1	57.8265	0.0149749	U032	A042
gma-miR156c	C25	Glyma05g00200.1	SBP domain containing protein	1203	CDS	0	1345.2	0.0438506	U032	A042
gma-miR156d	C25	Glyma05g00200.1	SBP domain containing protein	1203	CDS	0	1345.2	0.0438506	U032	A042
gma-miR156e	C25	Glyma05g00200.1	SBP domain containing protein	1203	CDS	0	1345.2	0.0438506	U032	A042
gma-miR156f	C25	Glyma05g00200.1	SBP domain containing protein	1203	CDS	0	1345.2	0.0370779	U032	A042
gma-miR156c	C300	Glyma05g00200.1	SBP domain containing protein	1203	CDS	0	324.779	0.0359411	U032	A042
gma-miR156d	C300	Glyma05g00200.1	SBP domain containing protein	1203	CDS	0	324.779	0.0359411	U032	A042
gma-miR156e	C300	Glyma05g00200.1	SBP domain containing protein	1203	CDS	0	324.779	0.0359411	U032	A042
gma-miR156f	C300	Glyma05g00200.1	SBP domain containing protein	1203	CDS	0	324.779	0.0303706	U032	A042
gma-miR164	SC100	Glyma05g00930.1	No apical meristem protein	751	CDS	2	425.585	0.0433431	U033	A032
gma-miR4407	SC100	Glyma05g04810.1	Peptide transporter family protein	918	CDS	1	1076.24	0.0159448	U034	A035
gma-miR167e	C25	Glyma05g27580.1	Auxin response factor	2288	CDS	0	2581.34	0.0366781	U035	A008
gma-miR167f	C25	Glyma05g27580.1	Auxin response factor	2288	CDS	0	2581.34	0.0366781	U035	A008
gma-miR167g	C25	Glyma05g27580.1	Auxin response factor	2288	CDS	0	2581.34	0.0446443	U035	A008
gma-miR166a	C25	Glyma05g30000.1	HD-ZIP transcription factor	1041	CDS	0	3389.27	0.0330716	U036	A024
gma-miR166b	C25	Glyma05g30000.1	HD-ZIP transcription factor	1041	CDS	0	3389.27	0.0330716	U036	A024
gma-miR166a	C300	Glyma05g30000.1	HD-ZIP transcription factor	1041	CDS	0	4321.29	0.0270788	U036	A024
gma-miR166b	C300	Glyma05g30000.1	HD-ZIP transcription factor	1041	CDS	0	4321.29	0.0270788	U036	A024
gma-miR166a	SC100	Glyma05g30000.1	HD-ZIP transcription factor	1041	CDS	3	8.18433	0.0478334	U036	A024
gma-miR166b	SC100	Glyma05g30000.1	HD-ZIP transcription factor	1041	CDS	3	8.18433	0.0478334	U036	A024
gma-miR1520g	SC100	Glyma06g02900.1	Glyoxal oxidase-related protein	1474	CDS	4	4.09216	0.0394462	U037	A021
gma-miR4377	SC25	Glyma06g04910.1	Cyclin family protein	910	CDS	4	2.63451	0.0297332	U038	A015
gma-miR166a	C25	Glyma06g09100.1	HD-ZIP transcription factor	567	CDS	0	7412.76	0.0330716	U039	A024
gma-miR166b	C25	Glyma06g09100.1	HD-ZIP transcription factor	567	CDS	0	7412.76	0.0330716	U039	A024
gma-miR166a	C300	Glyma06g09100.1	HD-ZIP transcription factor	567	CDS	0	7628.59	0.0270788	U039	A024
gma-miR166b	C300	Glyma06g09100.1	HD-ZIP transcription factor	567	CDS	0	7628.59	0.0270788	U039	A024
gma-miR166a	SC100	Glyma06g09100.1	HD-ZIP transcription factor	567	CDS	3	16.3687	0.0478334	U039	A024
gma-miR166b	SC100	Glyma06g09100.1	HD-ZIP transcription factor	567	CDS	3	16.3687	0.0478334	U039	A024
gma-miR4380b	C300	Glyma06g10840.1	MYB family transcription factor	630	CDS	1	9.91691	0.03472	U040	A029
gma-miR394b	C100	Glyma06g13230.1	Ferredoxin related protein	952	CDS	1	104.088	0.026989	U041	A020
gma-miR394b	C100	Glyma06g13230.2	Ferredoxin related protein	685	CDS	1	104.088	0.026989	U042	A020
gma-miR394b	C100	Glyma06g13230.3	Ferredoxin related protein	1070	CDS	1	104.088	0.026989	U043	A020
gma-miR396e	C300	Glyma06g13960.1	Growth Regulating Factor	831	CDS	0	327.258	0.0164697	U044	A022
gma-miR396a	SC100	Glyma06g13960.1	Growth Regulating Factor	831	CDS	0	2332.53	0.048001	U044	A022
gma-miR396e	SC100	Glyma06g13960.1	Growth Regulating Factor	831	CDS	0	2332.53	0.0147687	U044	A022
gma-miR396e	SC25	Glyma06g13960.1	Growth Regulating factor	831	CDS	0	1609.69	0.0222875	U044	A022
gma-miR396e	C300	Glyma06g13960.2	Growth Regulating Factor	828	CDS	0	327.258	0.0164697	U045	A022
gma-miR396a	SC100	Glyma06g13960.2	Growth Regulating Factor	828	CDS	0	2332.53	0.048001	U045	A022
gma-miR396e	SC100	Glyma06g13960.2	Growth Regulating Factor	828	CDS	0	2332.53	0.0147687	U045	A022
gma-miR396e	SC25	Glyma06g13960.2	Growth Regulating factor	828	CDS	0	1609.69	0.0222875	U045	A022
gma-miR164	SC100	Glyma06g21020.1	No apical meristem protein	741	CDS	2	425.585	0.0433431	U046	A032
gma-miR1510b	C100	Glyma06g46830.1	LRR containing protein	2216	CDS	1	46.2612	0.0399194	U047	A027
gma-miR159b	C100	Glyma06g47000.1	Myb family transcription factor	852	CDS	2	57.8265	0.0484186	U048	A029
gma-miR159a	C25	Glyma06g47000.1	Myb family transcription factor	852	CDS	0	787.731	0.0111477	U048	A029
gma-miR159b	C25	Glyma06g47000.1	Myb family transcription factor	852	CDS	0	787.731	0.00744567	U048	A029
gma-miR159c	C25	Glyma06g47000.1	Myb family transcription factor	852	CDS	0	787.731	0.00909271	U048	A029
gma-miR159a	C300	Glyma06g47000.1	MYB family transcription factor	852	CDS	0	178.504	0.00910899	U048	A029
gma-miR159b	C300	Glyma06g47000.1	MYB family transcription factor	852	CDS	0	178.504	0.00608192	U048	A029
gma-miR159c	C300	Glyma06g47000.1	MYB family transcription factor	852	CDS	0	178.504	0.00742842	U048	A029
gma-miR159a	SC25	Glyma06g47000.1	Myb family transcription factor	852	CDS	0	18.4416	0.012343	U048	A029
gma-miR159b	SC25	Glyma06g47000.1	Myb family transcription factor	852	CDS	0	18.4416	0.00824568	U048	A029
gma-miR159c	SC25	Glyma06g47000.1	Myb family transcription factor	852	CDS	0	18.4416	0.0100688	U048	A029
gma-miR166a	C25	Glyma07g01940.1	HD-ZIP transcription factor	919	CDS	0	7412.76	0.0286454	U049	A024
gma-miR166b	C25	Glyma07g01940.1	HD-ZIP transcription factor	919	CDS	0	7412.76	0.0286454	U049	A024
gma-miR166a	C300	Glyma07g01940.1	HD-ZIP transcription factor	919	CDS	0	7628.59	0.0234449	U049	A024
gma-miR166b	C300	Glyma07g01940.1	HD-ZIP transcription factor	919	CDS	0	7628.59	0.0234449	U049	A024
gma-miR166b	SC100	Glyma07g01940.1	HD-ZIP transcription factor	919	CDS	3	16.3687	0.0414743	U049	A024
gma-miR166a	SC100	Glyma07g01940.1	HD-ZIP transcription factor	919	CDS	3	16.3687	0.0414743	U049	A024
gma-miR166a	C25	Glyma07g01940.2	HD-ZIP transcription factor	27	CDS	0	7412.76	0.0286454	U050	A024
gma-miR166b	C25	Glyma07g01940.2	HD-ZIP transcription factor	27	CDS	0	7412.76	0.0286454	U050	A024
gma-miR166a	C300	Glyma07g01940.2	HD-ZIP transcription factor	27	CDS	0	7628.59	0.0234449	U050	A024
gma-miR166b	C300	Glyma07g01940.2	HD-ZIP transcription factor	27	CDS	0	7628.59	0.0234449	U050	A024
gma-miR166a	C25	Glyma07g01940.3	HD-ZIP transcription factor	919	CDS	0	7412.76	0.0286454	U051	A024
gma-miR166b	C25	Glyma07g01940.3	HD-ZIP transcription factor	919	CDS	0	7412.76	0.0286454	U051	A024
gma-miR166a	C300	Glyma07g01940.3	HD-ZIP transcription factor	919	CDS	0	7628.59	0.0234449	U051	A024
gma-miR166b	C300	Glyma07g01940.3	HD-ZIP transcription factor	919	CDS	0	7628.59	0.0234449	U051	A024
gma-miR166a	SC100	Glyma07g01940.3	HD-ZIP transcription factor	919	CDS	3	16.3687	0.0414743	U051	A024
gma-miR166b	SC100	Glyma07g01940.3	HD-ZIP transcription factor	919	CDS	3	16.3687	0.0414743	U051	A024
gma-miR166a	C300	Glyma07g01950.1	HD-ZIP transcription factor	618	CDS	0	7628.59	0.0234449	U052	A024
gma-miR166b	C300	Glyma07g01950.1	HD-ZIP transcription factor	618	CDS	0	7628.59	0.0234449	U052	A024
gma-miR166a	SC100	Glyma07g01950.1	HD-ZIP transcription factor	618	CDS	3	16.3687	0.0414743	U052	A024
gma-miR166b	SC100	Glyma07g01950.1	HD-ZIP transcription factor	618	CDS	3	16.3687	0.0414743	U052	A024
gma-miR396e	C300	Glyma07g04290.1	Growth Regulating Factor	473	CDS	0	728.893	0.0418045	U053	A022
gma-miR1514a	C25	Glyma07g05360.2	No apical meristem protein	773	CDS	0	16.1586	0.0370779	U054	A032
gma-miR1514b	C25	Glyma07g05360.2	No apical meristem protein	773	CDS	0	16.1586	0.0358778	U054	A032
gma-miR156f	C300	Glyma07g07870.1	No functional annotation	93	5' UTR	0	96.6899	0.0107867	U055	A033
gma-miR1526	SC100	Glyma08g09640.1	No functional annotation	424	CDS	0	163.687	0.048001	U056	A033
gma-miR1526	SC100	Glyma08g09640.2	No functional annotation	424	CDS	0	163.687	0.048001	U057	A033
gma-miR167e	C25	Glyma08g10550.1	Auxin response factor	2477	CDS	0	2581.34	0.0366781	U058	A008
gma-miR167f	C25	Glyma08g10550.1	Auxin response factor	2477	CDS	0	2581.34	0.0366781	U058	A008
gma-miR167g	C25	Glyma08g10550.1	Auxin response factor	2477	CDS	0	2581.34	0.0446443	U058	A008
gma-miR167e	C300	Glyma08g10550.1	Auxin response factor	2477	CDS	0	815.666	0.0300419	U058	A008
gma-miR167f	C300	Glyma08g10550.1	Auxin response factor	2477	CDS	0	815.666	0.0300419	U058	A008
gma-miR167g	C300	Glyma08g10550.1	Auxin response factor	2477	CDS	0	815.666	0.0365944	U058	A008
gma-miR167a	SC100	Glyma08g10550.1	Auxin response factor	2477	CDS	0	2414.38	0.0474227	U058	A008
gma-miR167b	SC100	Glyma08g10550.1	Auxin response factor	2477	CDS	0	2414.38	0.0474227	U058	A008
gma-miR167d	SC100	Glyma08g10550.1	Auxin response factor	2477	CDS	0	2414.38	0.0474227	U058	A008
gma-miR167e	SC100	Glyma08g10550.1	Auxin response factor	2477	CDS	0	2414.38	0.0269584	U058	A008
gma-miR167f	SC100	Glyma08g10550.1	Auxin response factor	2477	CDS	0	2414.38	0.0269584	U058	A008
gma-miR167g	SC100	Glyma08g10550.1	Auxin response factor	2477	CDS	0	2414.38	0.0328498	U058	A008
gma-miR167e	SC25	Glyma08g10550.1	Auxin response factor	2477	CDS	0	2276.22	0.0405541	U058	A008
gma-miR167f	SC25	Glyma08g10550.1	Auxin response factor	2477	CDS	0	2276.22	0.0405541	U058	A008
gma-miR167g	SC25	Glyma08g10550.1	Auxin response factor	2477	CDS	0	2276.22	0.0493404	U058	A008
gma-miR167e	C25	Glyma08g10550.2	Auxin response factor	2474	CDS	0	2581.34	0.0366781	U059	A008
gma-miR167f	C25	Glyma08g10550.2	Auxin response factor	2474	CDS	0	2581.34	0.0366781	U059	A008
gma-miR167g	C25	Glyma08g10550.2	Auxin response factor	2474	CDS	0	2581.34	0.0446443	U059	A008
gma-miR167e	C300	Glyma08g10550.2	Auxin response factor	2474	CDS	0	815.666	0.0300419	U059	A008
gma-miR167f	C300	Glyma08g10550.2	Auxin response factor	2474	CDS	0	815.666	0.0300419	U059	A008
gma-miR167g	C300	Glyma08g10550.2	Auxin response factor	2474	CDS	0	815.666	0.0365944	U059	A008
gma-miR167a	SC100	Glyma08g10550.2	Auxin response factor	2474	CDS	0	2414.38	0.0474227	U059	A008
gma-miR167b	SC100	Glyma08g10550.2	Auxin response factor	2474	CDS	0	2414.38	0.0474227	U059	A008
gma-miR167d	SC100	Glyma08g10550.2	Auxin response factor	2474	CDS	0	2414.38	0.0474227	U059	A008
gma-miR167e	SC100	Glyma08g10550.2	Auxin response factor	2474	CDS	0	2414.38	0.0269584	U059	A008
gma-miR167f	SC100	Glyma08g10550.2	Auxin response factor	2474	CDS	0	2414.38	0.0269584	U059	A008
gma-miR167g	SC100	Glyma08g10550.2	Auxin response factor	2474	CDS	0	2414.38	0.0328498	U059	A008
gma-miR167e	SC25	Glyma08g10550.2	Auxin response factor	2474	CDS	0	2276.22	0.0405541	U059	A008
gma-miR167f	SC25	Glyma08g10550.2	Auxin response factor	2474	CDS	0	2276.22	0.0405541	U059	A008
gma-miR167g	SC25	Glyma08g10550.2	Auxin response factor	2474	CDS	0	2276.22	0.0493404	U059	A008
gma-miR166a	C25	Glyma08g13110.1	HD-ZIP transcription factor	571	CDS	0	3389.27	0.0330716	U060	A024
gma-miR166b	C25	Glyma08g13110.1	HD-ZIP transcription factor	571	CDS	0	3389.27	0.0330716	U060	A024
gma-miR166a	C300	Glyma08g13110.1	HD-ZIP transcription factor	571	CDS	0	4321.29	0.0270788	U060	A024
gma-miR166b	C300	Glyma08g13110.1	HD-ZIP transcription factor	571	CDS	0	4321.29	0.0270788	U060	A024
gma-miR166a	SC25	Glyma08g13110.1	HD-ZIP transcription factor	571	CDS	0	371.466	0.0365738	U060	A024
gma-miR166b	SC25	Glyma08g13110.1	HD-ZIP transcription factor	571	CDS	0	371.466	0.0365738	U060	A024
gma-miR166a	C25	Glyma08g13110.2	HD-ZIP transcription factor	571	CDS	0	3389.27	0.0330716	U061	A024
gma-miR166b	C25	Glyma08g13110.2	HD-ZIP transcription factor	571	CDS	0	3389.27	0.0330716	U061	A024
gma-miR166a	C300	Glyma08g13110.2	HD-ZIP transcription factor	571	CDS	0	4321.29	0.0270788	U061	A024
gma-miR166b	C300	Glyma08g13110.2	HD-ZIP transcription factor	571	CDS	0	4321.29	0.0270788	U061	A024
gma-miR166a	SC25	Glyma08g13110.2	HD-ZIP transcription factor	571	CDS	0	371.466	0.0365738	U061	A024
gma-miR166b	SC25	Glyma08g13110.2	HD-ZIP transcription factor	571	CDS	0	371.466	0.0365738	U061	A024
gma-miR4407	SC100	Glyma08g15670.1	Peptide transporter family protein	1078	CDS	1	1076.24	0.0159448	U062	A035
gma-miR164	SC100	Glyma08g18470.1	No apical meristem protein	731	CDS	1	69.5668	0.00133854	U063	A032
gma-miR166a	C300	Glyma08g21610.1	HD-ZIP transcription factor	898	CDS	0	7628.59	0.0234449	U064	A024
gma-miR166b	C300	Glyma08g21610.1	HD-ZIP transcription factor	898	CDS	0	7628.59	0.0234449	U064	A024
gma-miR166a	SC100	Glyma08g21610.1	HD-ZIP transcription factor	898	CDS	3	16.3687	0.0414743	U064	A024
gma-miR166b	SC100	Glyma08g21610.1	HD-ZIP transcription factor	898	CDS	3	16.3687	0.0414743	U064	A024
gma-miR166a	C25	Glyma08g21620.1	HD-ZIP transcription factor	789	CDS	0	7412.76	0.0286454	U065	A024
gma-miR166b	C25	Glyma08g21620.1	HD-ZIP transcription factor	789	CDS	0	7412.76	0.0286454	U065	A024
gma-miR166a	C300	Glyma08g21620.1	HD-ZIP transcription factor	789	CDS	0	7628.59	0.0234449	U065	A024
gma-miR166b	C300	Glyma08g21620.1	HD-ZIP transcription factor	789	CDS	0	7628.59	0.0234449	U065	A024
gma-miR166a	C300	Glyma08g21620.2	HD-ZIP transcription factor	789	CDS	0	7628.59	0.0234449	U066	A024
gma-miR166b	C300	Glyma08g21620.2	HD-ZIP transcription factor	789	CDS	0	7628.59	0.0234449	U066	A024
gma-miR1535	C25	Glyma08g22920.1	Ribose 5-phosphate isomerase	168	CDS	1	60.5947	0.0242026	U067	A041
gma-miR1513	C300	Glyma08g27950.1	F-box domain containing protein	190	CDS	0	29.7507	0.0401793	U068	A019
gma-miR167a	SC25	Glyma08g40100.1	Permease family protein	879	CDS	1	26.3451	0.0319106	U069	A036
gma-miR167c	SC25	Glyma08g40100.1	Permease family protein	879	CDS	1	26.3451	0.0359563	U069	A036
gma-miR167d	SC25	Glyma08g40100.1	Permease family protein	879	CDS	1	26.3451	0.0319106	U069	A036
gma-miR167g	SC25	Glyma08g40100.1	Permease family protein	879	CDS	1	26.3451	0.0145023	U069	A036
gma-miR167b	SC25	Glyma08g40100.1	Permease family protein	879	CDS	1	26.3451	0.0319106	U069	A036
gma-miR4387b	C300	Glyma08g43670.1	Uncharacterized conserved protein	1501	CDS	0	4.95846	0.0067554	U070	A055
gma-miR168	SC25	Glyma08g45920.1	Ras family protein	434	CDS	1	42.1522	0.0166116	U071	A040
gma-miR168	SC25	Glyma08g45920.2	Ras family protein	434	CDS	1	42.1522	0.0166116	U072	A040
gma-miR167g	C300	Glyma09g00400.1	Transporter family protein	427	CDS	0	17.3546	0.0495668	U073	A052
gma-miR166a	C300	Glyma09g02750.1	HD-ZIP transcription factor	568	CDS	0	4321.29	0.0270788	U074	A024
gma-miR166b	C300	Glyma09g02750.1	HD-ZIP transcription factor	568	CDS	0	4321.29	0.0270788	U074	A024
gma-miR1515	C300	Glyma09g02920.1	PAZ domain containing protein	2750	CDS	0	57.0223	0.0030456	U075	A034
gma-miR169d	SC100	Glyma09g07960.1	Transcription factor NF-YA	932	3' UTR	3	8.18433	0.0374054	U076	A048
gma-miR169d	SC100	Glyma09g07960.2	Transcription factor NF-YA	986	3' UTR	3	8.18433	0.0374054	U077	A048
gma-miR396a	C100	Glyma09g07990.1	Growth Regulating Factor	380	CDS	0	2116.45	0.0282868	U078	A022
gma-miR396e	C100	Glyma09g07990.1	Growth Regulating Factor	380	CDS	0	2116.45	0.0155297	U078	A022
gma-miR396a	C300	Glyma09g07990.1	Growth Regulating Factor	380	CDS	0	1177.63	0.0293842	U078	A022
gma-miR396e	C300	Glyma09g07990.1	Growth Regulating Factor	380	CDS	0	1177.63	0.0161364	U078	A022
gma-miR396e	SC25	Glyma09g12030.1	UBA domain containing protein	1132	CDs	0	234.471	0.0222875	U079	A053
gma-miR1520g	C100	Glyma09g15630.1	BRE Expressed protein	1104	CDS	4	11.5653	0.0248014	U080	A010
gma-miR1520g	C100	Glyma09g15630.2	BRE Expressed protein	1369	CDS	4	11.5653	0.0248014	U081	A010
gma-miR1520g	C100	Glyma09g15630.3	BRE Expressed protein	1235	3' UTR	4	11.5653	0.0248014	U082	A010
gma-miR167a	C300	Glyma09g34020.1	No Functional Annotation	33	CDS	0	17.3546	0.0424537	U083	A033
gma-miR167b	C300	Glyma09g34020.1	No Functional Annotation	33	CDS	0	17.3546	0.0424537	U083	A033
gma-miR167d	C300	Glyma09g34020.1	No Functional Annotation	33	CDS	0	17.3546	0.0424537	U083	A033
gma-miR160	SC25	Glyma10g06080.1	Auxin response factor	1355	CDS	0	821.967	0.0379024	U084	A008
gma-miR396e	C100	Glyma10g07790.1	Growth Regulating Factor	554	CDS	0	173.479	0.0402529	U085	A022
gma-miR396e	C300	Glyma10g07790.1	Growth Regulating Factor	554	CDS	0	366.926	0.0418045	U085	A022
gma-miR396a	SC100	Glyma10g07790.1	Growth Regulating Factor	554	CDS	0	8.18433	0.048001	U085	A022
gma-miR396e	SC100	Glyma10g07790.1	Growth Regulating Factor	554	CDS	0	8.18433	0.0375372	U085	A022
gma-miR1532	C25	Glyma10g28900.1	Universal stress protein family	626	3' UTR	4	4.03965	0.0150382	U086	A056
gma-miR160	C100	Glyma10g35480.1	Auxin response factor	740	CDS	0	12166.7	0.0168129	U087	A008
gma-miR160	C25	Glyma10g35480.1	Auxin response factor	740	CDS	0	86230.3	0.0213588	U087	A008
gma-miR160	C300	Glyma10g35480.1	Auxin response factor	740	CDS	0	34669.5	0.0174692	U087	A008
gma-miR160	SC100	Glyma10g35480.1	Auxin response factor	740	CDS	0	20440.4	0.0156658	U087	A008
gma-miR160	SC25	Glyma10g35480.1	Auxin response factor	740	CDS	0	58064.6	0.0236358	U087	A008
gma-miR396e	C100	Glyma11g01060.1	Growth Regulating Factor	349	CDS	0	1723.23	0.0402529	U088	A022
gma-miR396e	C300	Glyma11g01060.1	Growth Regulating Factor	349	CDS	0	3143.66	0.0418045	U088	A022
gma-miR396a	SC100	Glyma11g01060.1	Growth Regulating Factor	349	CDS	0	2279.33	0.048001	U088	A022
gma-miR396e	SC100	Glyma11g01060.1	Growth Regulating Factor	349	CDS	0	2279.33	0.0375372	U088	A022
gma-miR396e	C100	Glyma11g11820.1	Growth Regulating Factor	386	CDS	0	1723.23	0.0402529	U089	A022
gma-miR396e	C300	Glyma11g11820.1	Growth Regulating Factor	386	CDS	0	3143.66	0.0418045	U089	A022
gma-miR396a	SC100	Glyma11g11820.1	Growth Regulating Factor	386	CDS	0	2279.33	0.048001	U089	A022
gma-miR396e	SC100	Glyma11g11820.1	Growth Regulating Factor	386	CDS	0	2279.33	0.0375372	U089	A022
gma-miR160	C100	Glyma11g20490.1	Auxin response factor	1510	CDS	0	12166.7	0.00714798	U090	A008
gma-miR160	C25	Glyma11g20490.1	Auxin response factor	1510	CDS	0	86230.3	0.00909271	U090	A008
gma-miR160	C300	Glyma11g20490.1	Auxin response factor	1510	CDS	0	34669.5	0.00742842	U090	A008
gma-miR160	SC100	Glyma11g20490.1	Auxin response factor	1510	CDS	0	20440.4	0.00665803	U090	A008
gma-miR160	SC25	Glyma11g20490.1	Auxin response factor	1510	CDS	0	58064.6	0.0100688	U090	A008
gma-miR166a	C100	Glyma11g20520.1	HD-ZIP transcription factor	605	CDS	0	4140.38	0.0260663	U091	A024
gma-miR166b	C100	Glyma11g20520.1	HD-ZIP transcription factor	605	CDS	0	4140.38	0.0260663	U091	A024
gma-miR166a	C25	Glyma11g20520.1	HD-ZIP transcription factor	605	CDS	0	8830.67	0.0330716	U091	A024
gma-miR166b	C25	Glyma11g20520.1	HD-ZIP transcription factor	605	CDS	0	8830.67	0.0330716	U091	A024
gma-miR166a	C300	Glyma11g20520.1	HD-ZIP transcription factor	605	CDS	0	10633.4	0.0270788	U091	A024
gma-miR166b	C300	Glyma11g20520.1	HD-ZIP transcription factor	605	CDS	0	10633.4	0.0270788	U091	A024
gma-miR166a	SC25	Glyma11g20520.1	HD-ZIP transcription factor	605	CDS	0	4196.78	0.0365738	U091	A024
gma-miR166b	SC25	Glyma11g20520.1	HD-ZIP transcription factor	605	CDS	0	4196.78	0.0365738	U091	A024
gma-miR4365	C100	Glyma11g20940.1	Ataxin-2 domain containing protein	225	CDS	0	451.047	0.0168129	U092	A007
gma-miR4365	SC25	Glyma11g20940.1	Ataxin-2 domain containing protein	225	CDS	0	129.091	0.0236358	U092	A007
gma-miR4365	C100	Glyma11g20940.2	Ataxin-2 domain containing protein	601	CDS	0	451.047	0.0168129	U093	A007
gma-miR4365	SC25	Glyma11g20940.2	Ataxin-2 domain containing protein	601	CDS	0	129.091	0.0236358	U093	A007
gma-miR167a	C25	Glyma11g31940.1	Auxin response factor	2938	CDS	0	1434.08	0.0342753	U094	A008
gma-miR167b	C25	Glyma11g31940.1	Auxin response factor	2938	CDS	0	1434.08	0.0342753	U094	A008
gma-miR167c	C25	Glyma11g31940.1	Auxin response factor	2938	CDS	0	1434.08	0.0414657	U094	A008
gma-miR167d	C25	Glyma11g31940.1	Auxin response factor	2938	CDS	0	1434.08	0.0342753	U094	A008
gma-miR167g	C25	Glyma11g31940.1	Auxin response factor	2938	CDS	0	1434.08	0.0123786	U094	A008
gma-miR167a	C300	Glyma11g31940.1	Auxin response factor	2938	CDS	0	453.699	0.0280675	U094	A008
gma-miR167b	C300	Glyma11g31940.1	Auxin response factor	2938	CDS	0	453.699	0.0280675	U094	A008
gma-miR167c	C300	Glyma11g31940.1	Auxin response factor	2938	CDS	0	453.699	0.0339787	U094	A008
gma-miR167d	C300	Glyma11g31940.1	Auxin response factor	2938	CDS	0	453.699	0.0280675	U094	A008
gma-miR167g	C300	Glyma11g31940.1	Auxin response factor	2938	CDS	0	453.699	0.010116	U094	A008
gma-miR167a	SC25	Glyma11g31940.1	Auxin response factor	2938	CDS	0	682.338	0.0379024	U094	A008
gma-miR167b	SC25	Glyma11g31940.1	Auxin response factor	2938	CDS	0	682.338	0.0379024	U094	A008
gma-miR167c	SC25	Glyma11g31940.1	Auxin response factor	2938	CDS	0	682.338	0.0458356	U094	A008
gma-miR167d	SC25	Glyma11g31940.1	Auxin response factor	2938	CDS	0	682.338	0.0379024	U094	A008
gma-miR167g	SC25	Glyma11g31940.1	Auxin response factor	2938	CDS	0	682.338	0.013705	U094	A008
gma-miR156c	C100	Glyma11g36980.1	SBP domain containing protein	1224	CDS	0	520.438	0.021291	U095	A042
gma-miR156d	C100	Glyma11g36980.1	SBP domain containing protein	1224	CDS	0	520.438	0.021291	U095	A042
gma-miR156e	C100	Glyma11g36980.1	SBP domain containing protein	1224	CDS	0	520.438	0.021291	U095	A042
gma-miR156f	C100	Glyma11g36980.1	SBP domain containing protein	1224	CDS	0	520.438	0.0292369	U095	A042
gma-miR156c	C25	Glyma11g36980.1	SBP domain containing protein	1224	CDS	0	3550.85	0.0270309	U095	A042
gma-miR156d	C25	Glyma11g36980.1	SBP domain containing protein	1224	CDS	0	3550.85	0.0270309	U095	A042
gma-miR156e	C25	Glyma11g36980.1	SBP domain containing protein	1224	CDS	0	3550.85	0.0270309	U095	A042
gma-miR156f	C25	Glyma11g36980.1	SBP domain containing protein	1224	CDS	0	3550.85	0.0370779	U095	A042
gma-miR156c	C300	Glyma11g36980.1	SBP domain containing protein	1224	CDS	0	2593.27	0.0221201	U095	A042
gma-miR156d	C300	Glyma11g36980.1	SBP domain containing protein	1224	CDS	0	2593.27	0.0221201	U095	A042
gma-miR156e	C300	Glyma11g36980.1	SBP domain containing protein	1224	CDS	0	2593.27	0.0221201	U095	A042
gma-miR156f	C300	Glyma11g36980.1	SBP domain containing protein	1224	CDS	0	2593.27	0.0303706	U095	A042
gma-miR156c	SC25	Glyma11g36980.1	SBP domain containing protein	1224	CDS	0	94.8424	0.0299033	U095	A042
gma-miR156d	SC25	Glyma11g36980.1	SBP domain containing protein	1224	CDS	0	94.8424	0.0299033	U095	A042
gma-miR156e	SC25	Glyma11g36980.1	SBP domain containing protein	1224	CDS	0	94.8424	0.0299033	U095	A042
gma-miR156f	SC25	Glyma11g36980.1	SBP domain containing protein	1224	CDS	0	94.8424	0.0409953	U095	A042
gma-miR396e	C100	Glyma12g01730.1	Growth Regulating Factor	504	CDS	0	1723.23	0.0402529	U096	A022
gma-miR396e	C300	Glyma12g01730.1	Growth Regulating Factor	504	CDS	0	3143.66	0.0418045	U096	A022
gma-miR396a	SC100	Glyma12g01730.1	Growth Regulating Factor	504	CDS	0	2279.33	0.048001	U096	A022
gma-miR396e	SC100	Glyma12g01730.1	Growth Regulating Factor	504	CDS	0	2279.33	0.0375372	U096	A022
gma-miR396e	C100	Glyma12g01730.2	Growth Regulating Factor	504	CDS	0	1723.23	0.0402529	U097	A022
gma-miR396e	C300	Glyma12g01730.2	Growth Regulating Factor	504	CDS	0	3143.66	0.0418045	U097	A022
gma-miR396a	SC100	Glyma12g01730.2	Growth Regulating Factor	504	CDS	0	2279.33	0.048001	U097	A022
gma-miR396e	SC100	Glyma12g01730.2	Growth Regulating Factor	504	CDS	0	2279.33	0.0375372	U097	A022
gma-miR166a	C100	Glyma12g08080.1	HD-ZIP transcription factor	1239	CDS	0	4140.38	0.0260663	U098	A024
gma-miR166b	C100	Glyma12g08080.1	HD-ZIP transcription factor	1239	CDS	0	4140.38	0.0260663	U098	A024
gma-miR166a	C25	Glyma12g08080.1	HD-ZIP transcription factor	1239	CDS	0	8830.67	0.0330716	U098	A024
gma-miR166b	C25	Glyma12g08080.1	HD-ZIP transcription factor	1239	CDS	0	8830.67	0.0330716	U098	A024
gma-miR166a	C300	Glyma12g08080.1	HD-ZIP transcription factor	1239	CDS	0	10633.4	0.0270788	U098	A024
gma-miR166b	C300	Glyma12g08080.1	HD-ZIP transcription factor	1239	CDS	0	10633.4	0.0270788	U098	A024
gma-miR166a	SC25	Glyma12g08080.1	HD-ZIP transcription factor	1239	CDS	0	4196.78	0.0365738	U098	A024
gma-miR166b	SC25	Glyma12g08080.1	HD-ZIP transcription factor	1239	CDS	0	4196.78	0.0365738	U098	A024
gma-miR160	C100	Glyma12g08110.1	Auxin response factor	1501	CDS	0	12166.7	0.00714798	U099	A008
gma-miR160	C25	Glyma12g08110.1	Auxin response factor	1501	CDS	0	86230.3	0.00909271	U099	A008
gma-miR160	C300	Glyma12g08110.1	Auxin response factor	1501	CDS	0	34669.5	0.00742842	U099	A008
gma-miR160	SC100	Glyma12g08110.1	Auxin response factor	1501	CDS	2	20440.4	0.0319721	U099	A008
gma-miR160	SC25	Glyma12g08110.1	Auxin response factor	1501	CDS	0	58064.6	0.0100688	U099	A008
gma-miR171a	C300	Glyma12g08490.1	Putative methyltransferase	434	CDS	1	12.3961	0.0461815	U100	A039
gma-miR159d	C300	Glyma12g09420.1	No Functional Annotation	1045	CDS	0	27.2715	0.0270788	U101	A033
gma-miR167g	SC25	Glyma12g23150.1	Aluminium induced protein	476	CDS	0	44.7867	0.0423178	U102	A004
gma-miR164	SC25	Glyma12g26190.1	No apical meristem protein	778	CDS	0	92.2079	0.0164234	U103	A032
gma-miR1510b	SC100	Glyma12g27800.1	TIR domain containg protein	426	CDS	0	180.055	0.0216255	U104	A047
gma-miR1510b	SC25	Glyma12g27800.1	TIR domain containg protein	426	CDS	0	73.7663	0.032577	U104	A047
gma-miR4348	C100	Glyma12g28680.1	Serine-threonine protein kinase	484	3' UTR	0	23.1306	0.0443126	U105	A044
gma-miR4348	SC100	Glyma12g28680.1	Serine-threonine protein kinase	484	3' UTR	0	159.594	0.041329	U105	A044
gma-miR160	C100	Glyma12g29720.1	Auxin response factor	1626	CDS	0	1445.66	0.0168129	U106	A008
gma-miR160	C25	Glyma12g29720.1	Auxin response factor	1626	CDS	0	678.661	0.0213588	U106	A008
gma-miR160	C300	Glyma12g29720.1	Auxin response factor	1626	CDS	0	562.785	0.0174692	U106	A008
gma-miR160	SC100	Glyma12g29720.1	Auxin response factor	1626	CDS	0	4988.35	0.0156658	U106	A008
gma-miR160	SC25	Glyma12g29720.1	Auxin response factor	1626	CDS	0	5176.81	0.0236358	U106	A008
gma-miR319b	SC100	Glyma12g33640.1	TCP family transcription factor	740	CDS	0	106.396	0.0231098	U107	A046
gma-miR319a	SC100	Glyma12g33640.1	TCP family transcription factor	740	CDS	0	106.396	0.0231098	U107	A046
gma-miR482a-3p	C300	Glyma12g34690.1	LRR containing protein	409	CDS	1	12.3961	0.0236067	U108	A027
gma-miR482a-3p	SC25	Glyma12g34690.1	LRR containing protein	409	CDS	0	71.1318	0.0218377	U108	A027
gma-miR4357	C300	Glyma13g01500.1	Alg9-like mannosyltransferase	779	CDS	1	22.3131	0.00891867	U109	A003
gma-miR160	C25	Glyma13g02410.1	Auxin response factor	1280	CDS	0	4310.31	0.0342753	U110	A008
gma-miR160	C300	Glyma13g02410.1	Auxin response factor	1280	CDS	0	1861.9	0.0280675	U110	A008
gma-miR160	SC100	Glyma13g02410.1	Auxin response factor	1280	CDS	0	1845.57	0.025184	U110	A008
gma-miR160	SC25	Glyma13g02410.1	Auxin response factor	1280	CDS	0	4723.68	0.0379024	U110	A008
gma-miR396a	C100	Glyma13g16920.1	Growth Regulating Factor	742	CDS	0	2116.45	0.0282868	U111	A022
gma-miR396e	C100	Glyma13g16920.1	Growth Regulating Factor	742	CDS	0	2116.45	0.0155297	U111	A022
gma-miR396a	C25	Glyma13g16920.1	Growth Regulating Factor	742	CDS	0	1943.07	0.0358778	U111	A022
gma-miR396e	C25	Glyma13g16920.1	Growth Regulating Factor	742	CDS	0	1943.07	0.0197321	U111	A022
gma-miR396a	C300	Glyma13g16920.1	Growth Regulating Factor	742	CDS	0	1177.63	0.0293842	U111	A022
gma-miR396e	C300	Glyma13g16920.1	Growth Regulating Factor	742	CDS	0	1177.63	0.0161364	U111	A022
gma-miR396a	SC25	Glyma13g16920.1	Growth Regulating factor	742	CDS	0	426.791	0.039671	U111	A022
gma-miR396e	SC25	Glyma13g16920.1	Growth Regulating factor	742	CDS	0	426.791	0.0218377	U111	A022
gma-miR160	C25	Glyma13g20370.1	Auxin response factor	1670	CDS	0	618.066	0.0342753	U112	A008
gma-miR160	C300	Glyma13g20370.1	Auxin response factor	1670	CDS	0	81.8145	0.0280675	U112	A008
gma-miR160	SC25	Glyma13g20370.1	Auxin response factor	1670	CDS	0	821.967	0.0379024	U112	A008
gma-miR160	C25	Glyma13g20370.2	Auxin response factor	1698	CDS	0	618.066	0.0342753	U113	A008
gma-miR160	C300	Glyma13g20370.2	Auxin response factor	1698	CDS	0	81.8145	0.0280675	U113	A008
gma-miR160	SC25	Glyma13g20370.2	Auxin response factor	1698	CDS	0	821.967	0.0379024	U113	A008
gma-miR167e	C25	Glyma13g29320.1	Auxin response factor	3359	CDS	0	2052.14	0.0366781	U114	A008
gma-miR167f	C25	Glyma13g29320.1	Auxin response factor	3359	CDS	0	2052.14	0.0366781	U114	A008
gma-miR167g	C25	Glyma13g29320.1	Auxin response factor	3359	CDS	0	2052.14	0.0446443	U114	A008
gma-miR167e	C300	Glyma13g29320.1	Auxin response factor	3359	CDS	0	304.945	0.0300419	U114	A008
gma-miR167f	C300	Glyma13g29320.1	Auxin response factor	3359	CDS	0	304.945	0.0300419	U114	A008
gma-miR167g	C300	Glyma13g29320.1	Auxin response factor	3359	CDS	0	304.945	0.0365944	U114	A008
gma-miR167a	SC100	Glyma13g29320.1	Auxin response factor	3359	CDS	0	1063.96	0.0474227	U114	A008
gma-miR167b	SC100	Glyma13g29320.1	Auxin response factor	3359	CDS	0	1063.96	0.0474227	U114	A008
gma-miR167d	SC100	Glyma13g29320.1	Auxin response factor	3359	CDS	0	1063.96	0.0474227	U114	A008
gma-miR167e	SC100	Glyma13g29320.1	Auxin response factor	3359	CDS	0	1063.96	0.0269584	U114	A008
gma-miR167f	SC100	Glyma13g29320.1	Auxin response factor	3359	CDS	0	1063.96	0.0269584	U114	A008
gma-miR167g	SC100	Glyma13g29320.1	Auxin response factor	3359	CDS	0	1063.96	0.0328498	U114	A008
gma-miR167e	SC25	Glyma13g29320.1	Auxin response factor	3359	CDS	0	1438.44	0.0405541	U114	A008
gma-miR167f	SC25	Glyma13g29320.1	Auxin response factor	3359	CDS	0	1438.44	0.0405541	U114	A008
gma-miR167g	SC25	Glyma13g29320.1	Auxin response factor	3359	CDS	0	1438.44	0.0493404	U114	A008
gma-miR167e	C25	Glyma13g29320.2	Auxin response factor	3359	CDS	0	2052.14	0.0366781	U115	A008
gma-miR167f	C25	Glyma13g29320.2	Auxin response factor	3359	CDS	0	2052.14	0.0366781	U115	A008
gma-miR167g	C25	Glyma13g29320.2	Auxin response factor	3359	CDS	0	2052.14	0.0446443	U115	A008
gma-miR167a	SC100	Glyma13g29320.2	Auxin response factor	3359	CDS	0	1063.96	0.0474227	U115	A008
gma-miR167b	SC100	Glyma13g29320.2	Auxin response factor	3359	CDS	0	1063.96	0.0474227	U115	A008
gma-miR167d	SC100	Glyma13g29320.2	Auxin response factor	3359	CDS	0	1063.96	0.0474227	U115	A008
gma-miR167e	SC100	Glyma13g29320.2	Auxin response factor	3359	CDS	0	1063.96	0.0269584	U115	A008
gma-miR167f	SC100	Glyma13g29320.2	Auxin response factor	3359	CDS	0	1063.96	0.0269584	U115	A008
gma-miR167g	SC100	Glyma13g29320.2	Auxin response factor	3359	CDS	0	1063.96	0.0328498	U115	A008
gma-miR167e	SC25	Glyma13g29320.2	Auxin response factor	3359	CDS	0	1438.44	0.0405541	U115	A008
gma-miR167f	SC25	Glyma13g29320.2	Auxin response factor	3359	CDS	0	1438.44	0.0405541	U115	A008
gma-miR167g	SC25	Glyma13g29320.2	Auxin response factor	3359	CDS	0	1438.44	0.0493404	U115	A008
gma-miR159a	C300	Glyma13g34710.1	No Functional Annotation	1161	CDS	1	9.91691	0.0133481	U116	A033
gma-miR159a	SC100	Glyma13g34710.1	No functional annotation	1161	CDS	2	106.396	0.0390947	U116	A033
gma-miR1508b	SC100	Glyma13g35890.1	EF-hand containing protein	517	3' UTR	1	8.18433	0.0384503	U117	A017
gma-miR160	C25	Glyma13g40030.1	Auxin response factor	1277	CDS	0	706.939	0.0213588	U118	A008
gma-miR160	C300	Glyma13g40030.1	Auxin response factor	1277	CDS	0	468.574	0.0174692	U118	A008
gma-miR160	SC25	Glyma13g40030.1	Auxin response factor	1277	CDS	0	3975.48	0.0236358	U118	A008
gma-miR169a	SC100	Glyma14g01360.1	Transcription factor NF-YA	1448	3' UTR	0	171.871	0.0189481	U119	A048
gma-miR169b	SC100	Glyma14g01360.1	Transcription factor NF-YA	1448	3' UTR	0	171.871	0.0401639	U119	A048
gma-miR169c	SC100	Glyma14g01360.1	Transcription factor NF-YA	1448	3' UTR	0	171.871	0.0293193	U119	A048
gma-miR167a	SC100	Glyma14g03650.1	Auxin response factor	2435	CDS	0	24.553	0.0474227	U120	A008
gma-miR167b	SC100	Glyma14g03650.1	Auxin response factor	2435	CDS	0	24.553	0.0474227	U120	A008
gma-miR167d	SC100	Glyma14g03650.1	Auxin response factor	2435	CDS	0	24.553	0.0474227	U120	A008
gma-miR167e	SC100	Glyma14g03650.1	Auxin response factor	2435	CDS	0	24.553	0.0269584	U120	A008
gma-miR167f	SC100	Glyma14g03650.1	Auxin response factor	2435	CDS	0	24.553	0.0269584	U120	A008
gma-miR167g	SC100	Glyma14g03650.1	Auxin response factor	2435	CDS	0	24.553	0.0384136	U120	A008
gma-miR396a	C300	Glyma14g10090.1	Growth Regulating Factor	704	CDS	0	1851.98	0.0293842	U121	A022
gma-miR396a	SC25	Glyma14g10090.1	Growth Regulating factor	704	CDS	0	1846.79	0.039671	U121	A022
gma-miR396a	C25	Glyma14g10100.1	Growth Regulating Factor	711	CDS	0	775.613	0.0358778	U122	A022
gma-miR396a	C300	Glyma14g10100.1	Growth Regulating Factor	711	CDS	0	1594.14	0.0293842	U122	A022
gma-miR396a	SC100	Glyma14g10100.1	Growth Regulating Factor	711	CDS	0	671.115	0.0263673	U122	A022
gma-miR396a	SC25	Glyma14g10100.1	Growth Regulating factor	711	CDS	0	321.41	0.039671	U122	A022
gma-miR2119	SC100	Glyma14g24860.1	Alcohol /Zinc-binding dehydrogenase	99	CDS	2	2488.04	0.0461649	U123	A002
gma-miR394b	C100	Glyma14g25810.1	GTPase-activating protein	1013	CDS	1	57.8265	0.00351438	U124	A023
gma-miR160	C100	Glyma14g33730.1	Auxin response factor	1184	CDS	0	1144.96	0.0270186	U125	A008
gma-miR160	C25	Glyma14g33730.1	Auxin response factor	1184	CDS	0	2593.45	0.0342753	U125	A008
gma-miR160	C300	Glyma14g33730.1	Auxin response factor	1184	CDS	0	1480.1	0.0280675	U125	A008
gma-miR160	SC100	Glyma14g33730.1	Auxin response factor	1184	CDS	0	847.078	0.025184	U125	A008
gma-miR160	SC25	Glyma14g33730.1	Auxin response factor	1184	CDS	0	2268.31	0.0379024	U125	A008
gma-miR167a	C25	Glyma14g38940.1	Auxin response factor	2785	CDS	0	2674.25	0.0342753	U126	A008
gma-miR167b	C25	Glyma14g38940.1	Auxin response factor	2785	CDS	0	2674.25	0.0342753	U126	A008
gma-miR167c	C25	Glyma14g38940.1	Auxin response factor	2785	CDS	0	2674.25	0.0414657	U126	A008
gma-miR167d	C25	Glyma14g38940.1	Auxin response factor	2785	CDS	0	2674.25	0.0342753	U126	A008
gma-miR167g	C25	Glyma14g38940.1	Auxin response factor	2785	CDS	0	2674.25	0.0123786	U126	A008
gma-miR167a	SC100	Glyma14g38940.1	Auxin response factor	2785	CDS	0	2414.38	0.025184	U126	A008
gma-miR167b	SC100	Glyma14g38940.1	Auxin response factor	2785	CDS	0	2414.38	0.025184	U126	A008
gma-miR167c	SC100	Glyma14g38940.1	Auxin response factor	2785	CDS	0	2414.38	0.0304976	U126	A008
gma-miR167d	SC100	Glyma14g38940.1	Auxin response factor	2785	CDS	0	2414.38	0.025184	U126	A008
gma-miR167g	SC100	Glyma14g38940.1	Auxin response factor	2785	CDS	0	2414.38	0.00906813	U126	A008
gma-miR167a	C100	Glyma15g00770.1	Zinc finger family protein	1815	CDS	0	1480.36	0.00714798	U127	A057
gma-miR167b	C100	Glyma15g00770.1	Zinc finger family protein	1815	CDS	0	1480.36	0.00714798	U127	A057
gma-miR167c	C100	Glyma15g00770.1	Zinc finger family protein	1815	CDS	0	1480.36	0.00650028	U127	A057
gma-miR167d	C100	Glyma15g00770.1	Zinc finger family protein	1815	CDS	0	1480.36	0.00714798	U127	A057
gma-miR167e	C100	Glyma15g00770.1	Zinc finger family protein	1815	CDS	0	1480.36	0.0232039	U127	A057
gma-miR167f	C100	Glyma15g00770.1	Zinc finger family protein	1815	CDS	0	1480.36	0.0232039	U127	A057
gma-miR167g	C100	Glyma15g00770.1	Zinc finger family protein	1815	CDS	0	1480.36	0.00520361	U127	A057
gma-miR167a	SC100	Glyma15g00770.1	Zinc finger family protein	1815	CDS	0	3355.57	0.00665803	U127	A057
gma-miR167b	SC100	Glyma15g00770.1	Zinc finger family protein	1815	CDS	0	3355.57	0.00665803	U127	A057
gma-miR167c	SC100	Glyma15g00770.1	Zinc finger family protein	1815	CDS	0	3355.57	0.00605459	U127	A057
gma-miR167d	SC100	Glyma15g00770.1	Zinc finger family protein	1815	CDS	0	3355.57	0.00665803	U127	A057
gma-miR167e	SC100	Glyma15g00770.1	Zinc finger family protein	1815	CDS	0	3355.57	0.0216255	U127	A057
gma-miR167f	SC100	Glyma15g00770.1	Zinc finger family protein	1815	CDS	0	3355.57	0.0216255	U127	A057
gma-miR167g	SC100	Glyma15g00770.1	Zinc finger family protein	1815	CDS	0	3355.57	0.00484662	U127	A057
gma-miR167a	SC25	Glyma15g00770.1	Zinc finger family protein	1815	CDS	0	748.201	0.0100688	U127	A057
gma-miR167b	SC25	Glyma15g00770.1	Zinc finger family protein	1815	CDS	0	748.201	0.0100688	U127	A057
gma-miR167c	SC25	Glyma15g00770.1	Zinc finger family protein	1815	CDS	0	748.201	0.00915766	U127	A057
gma-miR167d	SC25	Glyma15g00770.1	Zinc finger family protein	1815	CDS	0	748.201	0.0100688	U127	A057
gma-miR167e	SC25	Glyma15g00770.1	Zinc finger family protein	1815	CDS	0	748.201	0.032577	U127	A057
gma-miR167f	SC25	Glyma15g00770.1	Zinc finger family protein	1815	CDS	0	748.201	0.032577	U127	A057
gma-miR167g	SC25	Glyma15g00770.1	Zinc finger family protein	1815	CDS	0	748.201	0.00733287	U127	A057
gma-miR167a	C100	Glyma15g00770.2	Zinc finger family protein	1363	CDS	0	1480.36	0.00714798	U128	A057
gma-miR167b	C100	Glyma15g00770.2	Zinc finger family protein	1363	CDS	0	1480.36	0.00714798	U128	A057
gma-miR167c	C100	Glyma15g00770.2	Zinc finger family protein	1363	CDS	0	1480.36	0.00650028	U128	A057
gma-miR167d	C100	Glyma15g00770.2	Zinc finger family protein	1363	CDS	0	1480.36	0.00714798	U128	A057
gma-miR167e	C100	Glyma15g00770.2	Zinc finger family protein	1363	CDS	0	1480.36	0.0232039	U128	A057
gma-miR167f	C100	Glyma15g00770.2	Zinc finger family protein	1363	CDS	0	1480.36	0.0232039	U128	A057
gma-miR167g	C100	Glyma15g00770.2	Zinc finger family protein	1363	CDS	0	1480.36	0.00520361	U128	A057
gma-miR167a	SC100	Glyma15g00770.2	Zinc finger family protein	1363	CDS	0	3355.57	0.00665803	U128	A057
gma-miR167b	SC100	Glyma15g00770.2	Zinc finger family protein	1363	CDS	0	3355.57	0.00665803	U128	A057
gma-miR167c	SC100	Glyma15g00770.2	Zinc finger family protein	1363	CDS	0	3355.57	0.00605459	U128	A057
gma-miR167d	SC100	Glyma15g00770.2	Zinc finger family protein	1363	CDS	0	3355.57	0.00665803	U128	A057
gma-miR167e	SC100	Glyma15g00770.2	Zinc finger family protein	1363	CDS	0	3355.57	0.0216255	U128	A057
gma-miR167f	SC100	Glyma15g00770.2	Zinc finger family protein	1363	CDS	0	3355.57	0.0216255	U128	A057
gma-miR167g	SC100	Glyma15g00770.2	Zinc finger family protein	1363	CDS	0	3355.57	0.00484662	U128	A057
gma-miR167a	SC25	Glyma15g00770.2	Zinc finger family protein	1363	CDS	0	748.201	0.0100688	U128	A057
gma-miR167b	SC25	Glyma15g00770.2	Zinc finger family protein	1363	CDS	0	748.201	0.0100688	U128	A057
gma-miR167c	SC25	Glyma15g00770.2	Zinc finger family protein	1363	CDS	0	748.201	0.00915766	U128	A057
gma-miR167d	SC25	Glyma15g00770.2	Zinc finger family protein	1363	CDS	0	748.201	0.0100688	U128	A057
gma-miR167e	SC25	Glyma15g00770.2	Zinc finger family protein	1363	CDS	0	748.201	0.032577	U128	A057
gma-miR167f	SC25	Glyma15g00770.2	Zinc finger family protein	1363	CDS	0	748.201	0.032577	U128	A057
gma-miR167g	SC25	Glyma15g00770.2	Zinc finger family protein	1363	CDS	0	748.201	0.00733287	U128	A057
gma-miR171a	C25	Glyma15g01820.1	Protein tyrosine kinase	1359	CDS	1	24.2379	0.00131165	U129	A038
gma-miR4390	C100	Glyma15g06380.1	Dynamin family protein	287	CDS	3	104.088	0.0250747	U130	A016
gma-miR4371c	C300	Glyma15g08400.4	No Functional Annotation	452	3' UTR	0	17.3546	0.00169315	U131	A033
gma-miR1520n	C25	Glyma15g09730.1	PPR repeat containg protein	1571	CDS	0	28.2775	0.00991521	U132	A037
gma-miR1520n	SC25	Glyma15g09730.1	PPR repeat containg protein	1571	CDS	0	7.90353	0.0109791	U132	A037
gma-miR167e	C25	Glyma15g09750.1	Auxin response factor	2444	CDS	0	2052.14	0.0366781	U132	A008
gma-miR167f	C25	Glyma15g09750.1	Auxin response factor	2444	CDS	0	2052.14	0.0366781	U132	A008
gma-miR167g	C25	Glyma15g09750.1	Auxin response factor	2444	CDS	0	2052.14	0.0446443	U132	A008
gma-miR167e	C300	Glyma15g09750.1	Auxin response factor	2444	CDS	0	304.945	0.0300419	U132	A008
gma-miR167f	C300	Glyma15g09750.1	Auxin response factor	2444	CDS	0	304.945	0.0300419	U132	A008
gma-miR167g	C300	Glyma15g09750.1	Auxin response factor	2444	CDS	0	304.945	0.0365944	U132	A008
gma-miR167a	SC100	Glyma15g09750.1	Auxin response factor	2444	CDS	0	1063.96	0.0474227	U132	A008
gma-miR167b	SC100	Glyma15g09750.1	Auxin response factor	2444	CDS	0	1063.96	0.0474227	U132	A008
gma-miR167d	SC100	Glyma15g09750.1	Auxin response factor	2444	CDS	0	1063.96	0.0474227	U132	A008
gma-miR167e	SC100	Glyma15g09750.1	Auxin response factor	2444	CDS	0	1063.96	0.0269584	U132	A008
gma-miR167f	SC100	Glyma15g09750.1	Auxin response factor	2444	CDS	0	1063.96	0.0269584	U132	A008
gma-miR167g	SC100	Glyma15g09750.1	Auxin response factor	2444	CDS	0	1063.96	0.0328498	U132	A008
gma-miR167e	SC25	Glyma15g09750.1	Auxin response factor	2444	CDS	0	1438.44	0.0405541	U132	A008
gma-miR167f	SC25	Glyma15g09750.1	Auxin response factor	2444	CDS	0	1438.44	0.0405541	U132	A008
gma-miR167g	SC25	Glyma15g09750.1	Auxin response factor	2444	CDS	0	1438.44	0.0493404	U132	A008
gma-miR319a	SC100	Glyma15g09910.1	TCP family transcription factor	959	CDS	0	69.5668	0.0120725	U133	A046
gma-miR319c	SC100	Glyma15g09910.1	TCP family transcription factor	959	CDS	0	69.5668	0.0269584	U133	A046
gma-miR319b	SC100	Glyma15g09910.1	TCP family transcription factor	959	CDS	0	69.5668	0.0120725	U133	A046
gma-miR1518	SC100	Glyma15g12180.1	Ubiquitin-protein ligase	273	CDS	1	16.3687	0.0200105	U134	A054
gma-miR4415	C100	Glyma15g12430.1	Transferase family protein	464	CDS	1	57.8265	0.0462721	U135	A050
gma-miR166a	SC100	Glyma15g13640.1	HD-ZIP transcription factor	568	CDS	3	16.3687	0.0478334	U136	A024
gma-miR166b	SC100	Glyma15g13640.1	HD-ZIP transcription factor	568	CDS	3	16.3687	0.0478334	U136	A024
gma-miR169d	SC100	Glyma15g18970.1	Transcription factor NF-YA	982	3' UTR	3	8.18433	0.0374054	U137	A048
gma-miR396a	C25	Glyma15g19460.1	Growth Regulating Factor	347	CDS	0	1268.45	0.0358778	U138	A022
gma-miR396e	C25	Glyma15g19460.1	Growth Regulating Factor	347	CDS	0	1268.45	0.0197321	U138	A022
gma-miR396a	C300	Glyma15g19460.1	Growth Regulating Factor	347	CDS	0	555.347	0.0293842	U138	A022
gma-miR396e	C300	Glyma15g19460.1	Growth Regulating Factor	347	CDS	0	555.347	0.0161364	U138	A022
gma-miR396a	SC25	Glyma15g19460.1	Growth Regulating factor	347	CDS	0	184.416	0.039671	U138	A022
gma-miR396e	SC25	Glyma15g19460.1	Growth Regulating factor	347	CDS	0	184.416	0.0218377	U138	A022
gma-miR1510b	C25	Glyma15g37280.1	NB-ARC domain containing protein	644	CDS	1	20.1982	0.0174554	U139	A031
gma-miR164	SC100	Glyma15g40510.1	No apical meristem protein	730	CDS	1	69.5668	0.00133854	U140	A032
gma-miR1520g	C100	Glyma15g43050.1	BRE Expressed protein	724	CDS	4	11.5653	0.0248014	U141	A010
gma-miR396e	C300	Glyma16g00970.1	Growth Regulating Factor	353	CDS	0	728.893	0.0418045	U142	A022
gma-miR4409	C25	Glyma16g04060.3	BTB/POZ domain containing protein	1304	3' UTR	0	12.1189	0.0144268	U143	A011
gma-miR393	SC100	Glyma16g05500.1	LRR containing protein	2279	CDS	3	20.4608	0.0132246	U144	A027
gma-miR156c	C300	Glyma16g05900.1	No Functional Annotation	326	CDS	0	96.6899	0.010116	U145	A033
gma-miR156d	C300	Glyma16g05900.1	No Functional Annotation	326	CDS	0	96.6899	0.010116	U145	A033
gma-miR156e	C300	Glyma16g05900.1	No Functional Annotation	326	CDS	0	96.6899	0.010116	U145	A033
gma-miR156f	C300	Glyma16g05900.1	No Functional Annotation	326	CDS	0	96.6899	0.0293842	U145	A033
gma-miR4348	C300	Glyma16g31560.1	LRR Containing protein	989	CDS	0	66.9392	0.0221201	U146	A027
gma-miR4348	SC100	Glyma16g31560.1	Serine-threonine protein kinase	989	CDS	0	8.18433	0.0198414	U146	A044
gma-miR1531	C100	Glyma16g33400.1	Serine protease inhibitor family	536	3' UTR	3	46.2612	0.0414408	U147	A043
gma-miR168	C300	Glyma16g34300.1	AGO protein	534	CDS	0	909.877	0.0134652	U148	A001
gma-miR4408	C25	Glyma16g34800.1	No functional annotation	434	CDS	1	68.674	0.00567142	U149	A033
gma-miR169a	SC100	Glyma17g04830.1	Transmembrane protein 14C	482	CDS	0	1800.55	0.0427834	U151	A051
gma-miR169b	SC100	Glyma17g04830.1	Transmembrane protein 14C	482	CDS	0	1800.55	0.0272539	U151	A051
gma-miR169a	C100	Glyma17g04830.2	Transmembrane protein 14C	482	CDS	0	462.612	0.0458694	U152	A051
gma-miR169b	C100	Glyma17g04830.2	Transmembrane protein 14C	482	CDS	0	462.612	0.0292369	U152	A051
gma-miR169a	SC100	Glyma17g04830.2	Transmembrane protein 14C	482	CDS	1	1800.55	0.00872893	U152	A051
gma-miR169b	SC100	Glyma17g04830.2	Transmembrane protein 14C	482	CDS	1	1800.55	0.00552509	U152	A051
gma-miR169b	SC25	Glyma17g04830.2	Transmembrane protein 14C	482	CDS	0	750.836	0.0409953	U152	A051
gma-miR396e	C100	Glyma17g05800.1	Growth Regulating Factor	422	CDS	0	2116.45	0.0402529	U153	A022
gma-miR396e	C300	Glyma17g05800.1	Growth Regulating Factor	422	CDS	0	1177.63	0.0418045	U153	A022
gma-miR156c	C25	Glyma17g08840.1	SBP domain containing protein	1012	CDS	0	1345.2	0.0438506	U154	A042
gma-miR156d	C25	Glyma17g08840.1	SBP domain containing protein	1012	CDS	0	1345.2	0.0438506	U154	A042
gma-miR156e	C25	Glyma17g08840.1	SBP domain containing protein	1012	CDS	0	1345.2	0.0438506	U154	A042
gma-miR156f	C25	Glyma17g08840.1	SBP domain containing protein	1012	CDS	0	1345.2	0.0370779	U154	A042
gma-miR156c	C300	Glyma17g08840.1	SBP domain containing protein	1012	CDS	0	324.779	0.0359411	U154	A042
gma-miR156d	C300	Glyma17g08840.1	SBP domain containing protein	1012	CDS	0	324.779	0.0359411	U154	A042
gma-miR156e	C300	Glyma17g08840.1	SBP domain containing protein	1012	CDS	0	324.779	0.0359411	U154	A042
gma-miR156f	C300	Glyma17g08840.1	SBP domain containing protein	1012	CDS	0	324.779	0.0303706	U154	A042
gma-miR164	C100	Glyma17g10970.1	No apical meristem protein	795	CDS	3	150.349	0.0495206	U155	A032
gma-miR164	SC100	Glyma17g10970.1	No apical meristem protein	795	CDS	3	425.585	0.01799	U155	A032
gma-miR1529	SC100	Glyma17g18410.1	No functional annotation	191	CDS	1	171.871	0.00945289	U156	A033
gma-miR1529	SC25	Glyma17g18410.1	No Functional Annotation	191	CDS	1	13.1726	0.015078	U156	A033
gma-miR4399	SC100	Glyma17g34370.1	No functional annotation	637	3' UTR	4	4.09216	0.0490622	U157	A033
gma-miR396a	C25	Glyma17g35090.1	Growth Regulating Factor	913	CDS	0	1632.02	0.0358778	U158	A022
gma-miR396e	C25	Glyma17g35090.1	Growth Regulating Factor	913	CDS	0	1632.02	0.0197321	U158	A022
gma-miR396a	C300	Glyma17g35090.1	Growth Regulating Factor	913	CDS	0	1851.98	0.0293842	U158	A022
gma-miR396e	C300	Glyma17g35090.1	Growth Regulating Factor	913	CDS	0	1851.98	0.0161364	U158	A022
gma-miR396a	SC100	Glyma17g35090.1	Growth Regulating Factor	913	CDS	0	597.456	0.0263673	U158	A022
gma-miR396e	SC100	Glyma17g35090.1	Growth Regulating Factor	913	CDS	0	597.456	0.0144695	U158	A022
gma-miR396a	SC25	Glyma17g35090.1	Growth Regulating factor	913	CDS	0	1846.79	0.039671	U158	A022
gma-miR396e	SC25	Glyma17g35090.1	Growth Regulating factor	913	CDS	0	1846.79	0.0218377	U158	A022
gma-miR396a	C300	Glyma17g35100.1	Growth Regulating Factor	724	CDS	0	1851.98	0.0293842	U159	A022
gma-miR396e	C300	Glyma17g35100.1	Growth Regulating Factor	724	CDS	0	1851.98	0.0161364	U159	A022
gma-miR396a	SC25	Glyma17g35100.1	Growth Regulating factor	724	CDS	0	1846.79	0.039671	U159	A022
gma-miR396e	SC25	Glyma17g35100.1	Growth Regulating factor	724	CDS	0	1846.79	0.0218377	U159	A022
gma-miR156c	C25	Glyma18g00890.1	No functional annotation	250	CDS	0	1535.07	0.0270309	U160	A033
gma-miR156d	C25	Glyma18g00890.1	No functional annotation	250	CDS	0	1535.07	0.0270309	U160	A033
gma-miR156e	C25	Glyma18g00890.1	No functional annotation	250	CDS	0	1535.07	0.0270309	U160	A033
gma-miR156f	C25	Glyma18g00890.1	No functional annotation	250	CDS	0	1535.07	0.0370779	U160	A033
gma-miR156c	SC100	Glyma18g00890.1	No functional annotation	250	CDS	0	8.18433	0.0198414	U160	A033
gma-miR156d	SC100	Glyma18g00890.1	No functional annotation	250	CDS	0	8.18433	0.0198414	U160	A033
gma-miR156e	SC100	Glyma18g00890.1	No functional annotation	250	CDS	0	8.18433	0.0198414	U160	A033
gma-miR156f	SC100	Glyma18g00890.1	No functional annotation	250	CDS	0	8.18433	0.0272539	U160	A033
gma-miR156c	SC25	Glyma18g00890.1	No Functional Annotation	250	CDS	0	255.548	0.0299033	U160	A033
gma-miR156d	SC25	Glyma18g00890.1	No Functional Annotation	250	CDS	0	255.548	0.0299033	U160	A033
gma-miR156e	SC25	Glyma18g00890.1	No Functional Annotation	250	CDS	0	255.548	0.0299033	U160	A033
gma-miR156f	SC25	Glyma18g00890.1	No Functional Annotation	250	CDS	0	255.548	0.0409953	U160	A033
gma-miR1509a	C300	Glyma18g03980.2	No Functional Annotation	2155	3' UTR	0	7.43768	0.00405873	U161	A033
gma-miR1509b	C300	Glyma18g03980.2	No Functional Annotation	2155	3' UTR	0	7.43768	0.00372113	U161	A033
gma-miR167a	C25	Glyma18g05330.1	Auxin response factor	2880	CDS	0	1207.85	0.0342753	U162	A008
gma-miR167b	C25	Glyma18g05330.1	Auxin response factor	2880	CDS	0	1207.85	0.0342753	U162	A008
gma-miR167c	C25	Glyma18g05330.1	Auxin response factor	2880	CDS	0	1207.85	0.0414657	U162	A008
gma-miR167d	C25	Glyma18g05330.1	Auxin response factor	2880	CDS	0	1207.85	0.0342753	U162	A008
gma-miR167g	C25	Glyma18g05330.1	Auxin response factor	2880	CDS	0	1207.85	0.0123786	U162	A008
gma-miR167a	C300	Glyma18g05330.1	Auxin response factor	2880	CDS	0	171.067	0.0280675	U162	A008
gma-miR167b	C300	Glyma18g05330.1	Auxin response factor	2880	CDS	0	171.067	0.0280675	U162	A008
gma-miR167c	C300	Glyma18g05330.1	Auxin response factor	2880	CDS	0	171.067	0.0339787	U162	A008
gma-miR167d	C300	Glyma18g05330.1	Auxin response factor	2880	CDS	0	171.067	0.0280675	U162	A008
gma-miR167g	C300	Glyma18g05330.1	Auxin response factor	2880	CDS	0	171.067	0.010116	U162	A008
gma-miR167g	SC100	Glyma18g05330.1	Auxin response factor	2880	CDS	4	4.09216	0.0490622	U162	A008
gma-miR167a	SC25	Glyma18g05330.1	Auxin response factor	2880	CDS	0	194.954	0.0379024	U162	A008
gma-miR167b	SC25	Glyma18g05330.1	Auxin response factor	2880	CDS	0	194.954	0.0379024	U162	A008
gma-miR167c	SC25	Glyma18g05330.1	Auxin response factor	2880	CDS	0	194.954	0.0458356	U162	A008
gma-miR167d	SC25	Glyma18g05330.1	Auxin response factor	2880	CDS	0	194.954	0.0379024	U162	A008
gma-miR167g	SC25	Glyma18g05330.1	Auxin response factor	2880	CDS	0	194.954	0.013705	U162	A008
gma-miR156c	C25	Glyma18g36960.1	SBP domain containing protein	724	CDS	0	84.8326	0.0270309	U163	A042
gma-miR156d	C25	Glyma18g36960.1	SBP domain containing protein	724	CDS	0	84.8326	0.0270309	U163	A042
gma-miR156e	C25	Glyma18g36960.1	SBP domain containing protein	724	CDS	0	84.8326	0.0270309	U163	A042
gma-miR156f	C25	Glyma18g36960.1	SBP domain containing protein	724	CDS	0	84.8326	0.024604	U163	A042
gma-miR156c	C300	Glyma18g36960.1	SBP domain containing protein	724	CDS	0	32.23	0.0221201	U163	A042
gma-miR156d	C300	Glyma18g36960.1	SBP domain containing protein	724	CDS	0	32.23	0.0221201	U163	A042
gma-miR156e	C300	Glyma18g36960.1	SBP domain containing protein	724	CDS	0	32.23	0.0221201	U163	A042
gma-miR156f	C300	Glyma18g36960.1	SBP domain containing protein	724	CDS	0	32.23	0.0201296	U163	A042
gma-miR156c	SC25	Glyma18g36960.1	SBP domain containing protein	724	CDS	0	5.26902	0.0299033	U163	A042
gma-miR156d	SC25	Glyma18g36960.1	SBP domain containing protein	724	CDS	0	5.26902	0.0299033	U163	A042
gma-miR156e	SC25	Glyma18g36960.1	SBP domain containing protein	724	CDS	0	5.26902	0.0299033	U163	A042
gma-miR156f	SC25	Glyma18g36960.1	SBP domain containing protein	724	CDS	0	5.26902	0.0272222	U163	A042
gma-miR482a-3p	C300	Glyma18g51550.1	NB-ARC domain containing protein	307	CDS	0	22.3131	0.0161364	U164	A031
gma-miR1510b	C300	Glyma19g07650.1	LRR containing protein	702	CDS	1	4.95846	0.0245781	U165	A027
gma-miR1510b	C300	Glyma19g07700.1	LRR containing protein	766	CDS	1	19.8338	0.0352003	U166	A027
gma-miR1510b	C300	Glyma19g07700.2	LRR containing protein	766	CDS	1	19.8338	0.0352003	U167	A027
gma-miR156c	C300	Glyma19g26390.1	SBP domain containing protein	1472	CDS	0	24.7923	0.010116	U168	A042
gma-miR156d	C300	Glyma19g26390.1	SBP domain containing protein	1472	CDS	0	24.7923	0.010116	U168	A042
gma-miR156e	C300	Glyma19g26390.1	SBP domain containing protein	1472	CDS	0	24.7923	0.010116	U168	A042
gma-miR156f	C300	Glyma19g26390.1	SBP domain containing protein	1472	CDS	0	24.7923	0.0293842	U168	A042
gma-miR393	SC100	Glyma19g27280.1	LRR containing protein	2207	CDS	2	20.4608	0.0319721	U169	A027
gma-miR4358	C25	Glyma19g28780.1	Transcription factor TFIID	518	CDS	0	16.1586	0.00620858	U170	A049
gma-miR4358	SC100	Glyma19g28780.1	Transcription factor TFIID	518	CDS	0	376.479	0.00454439	U170	A049
gma-miR4358	SC25	Glyma19g28780.1	Transcription factor TFIID	518	CDS	0	52.6902	0.00687614	U170	A049
gma-miR156c	C25	Glyma19g32800.1	SBP domain containing protein	748	CDS	0	803.89	0.0270309	U171	A042
gma-miR156d	C25	Glyma19g32800.1	SBP domain containing protein	748	CDS	0	803.89	0.0270309	U171	A042
gma-miR156e	C25	Glyma19g32800.1	SBP domain containing protein	748	CDS	0	803.89	0.0270309	U171	A042
gma-miR156f	C25	Glyma19g32800.1	SBP domain containing protein	748	CDS	0	803.89	0.024604	U171	A042
gma-miR156c	SC25	Glyma19g32800.1	SBP domain containing protein	748	CDS	0	713.952	0.0299033	U171	A042
gma-miR156d	SC25	Glyma19g32800.1	SBP domain containing protein	748	CDS	0	713.952	0.0299033	U171	A042
gma-miR156e	SC25	Glyma19g32800.1	SBP domain containing protein	748	CDS	0	713.952	0.0299033	U171	A042
gma-miR156f	SC25	Glyma19g32800.1	SBP domain containing protein	748	CDS	0	713.952	0.0272222	U171	A042
gma-miR167f	SC25	Glyma19g33690.1	mRNA capping enzyme	1007	CDS	0	208.126	0.0191343	U172	A028
gma-miR167e	SC25	Glyma19g33690.1	mRNA capping enzyme	1007	CDS	0	208.126	0.0191343	U172	A028
gma-miR4403	C300	Glyma19g36500.1	No Functional Annotation	1860	3' UTR	4	2.47923	0.0483784	U173	A033
gma-miR160	C25	Glyma19g36570.1	Auxin response factor	652	CDS	0	1543.15	0.00620858	U174	A008
gma-miR160	C300	Glyma19g36570.1	Auxin response factor	652	CDS	0	250.402	0.00507084	U174	A008
gma-miR160	SC100	Glyma19g36570.1	Auxin response factor	652	CDS	2	8.18433	0.0219116	U174	A008
gma-miR160	SC25	Glyma19g36570.1	Auxin response factor	652	CDS	0	468.943	0.00687614	U174	A008
gma-miR396e	C300	Glyma19g37740.1	Growth Regulating Factor	871	CDS	0	585.098	0.0418045	U175	A022
gma-miR396e	C300	Glyma19g37740.2	Growth Regulating Factor	326	CDS	0	585.098	0.0418045	U176	A022
gma-miR396a	SC100	Glyma19g37740.2	Growth Regulating Factor	326	CDS	1	8.18433	0.00981467	U176	A022
gma-miR396b	SC100	Glyma19g37740.2	Growth Regulating Factor	326	CDS	1	8.18433	0.0198314	U176	A022
gma-miR396c	SC100	Glyma19g37740.2	Growth Regulating Factor	326	CDS	1	8.18433	0.0198314	U176	A022
gma-miR396e	SC100	Glyma19g37740.2	Growth Regulating Factor	326	CDS	1	8.18433	0.00764199	U176	A022
gma-miR393	SC100	Glyma19g39420.1	LRR containing protein	1751	CDS	3	167.779	0.0309767	U177	A027
gma-miR159a	C25	Glyma19g40720.1	Anion Exchange protein	2162	CDS	1	28.2775	0.0157344	U178	A005
gma-miR4369	C25	Glyma19g43800.1	Calcineurin-like phosphoesterase	1257	3' UTR	4	4.03965	0.0468498	U179	A012
gma-miR1523	SC25	Glyma20g02470.1	LRR containing protein	407	CDS	1	5.26902	0.0418531	U180	A027
gma-miR4365	C300	Glyma20g12720.1	LRR containing protein	3186	CDS	0	9.91691	0.0084371	U181	A027
gma-miR4365	C300	Glyma20g30200.1	No Functional Annotation	258	CDS	1	4.95846	0.0123655	U182	A033
gma-miR160	C25	Glyma20g32040.1	Auxin response factor	1313	CDS	0	605.947	0.0213588	U183	A008
gma-miR160	C300	Glyma20g32040.1	Auxin response factor	1313	CDS	0	247.923	0.0174692	U183	A008
gma-miR160	SC25	Glyma20g32040.1	Auxin response factor	1313	CDS	0	239.741	0.0236358	U183	A008
