# Supplementary material for: Identification of soybean seed developmental stage-specific and tissue-specific miRNA targets by degradome sequencing
Source: BMC Genomics. 2012 Jul 16;13:310. doi: 10.1186/1471-2164-13-310 (PMC3410764; doi:10.1186/1471-2164-13-310)
Supplement: Additional file 3 — Gene Specific primer sequences for RLM-5’RACE. [file 1471-2164-13-310-S3.xls]

## Sheet: Primer for RLM-5'RACE
Additional file 7 Gene Specific primer sequences for RLM-5’RACE
miRNA ( Library Name)	Target Gene	Primer Type	Primer Sequence	Tm	RLM-5'RACE
gma-miR160 ( Cot100)	Glyma12g08110.1	Outer	5'-ACCAGTATCCAAGCCAAGTTGCCA-3'	58.5 C	2/3
		Inner	5'-GCGAGTCATCCATAAGGCACTTCGC-3'	60.2 C
	Glyma12g29720.1	Outer	5'-TGTTGCTCGGTGAGTATCGGTTGAC-3'	59.0 C	40577
		Inner	5'-ACCATGGTTGGTGATGTTGCCAT-3'	57.1 C
	Glyma14g33730.1	Outer	5'-GTCACAGTTCCGGGTCCCAGC-3'	59.3 C	40578
		Inner	5'-AGCTCTGTTGTCACAGTTCCCAAAC-3'	57.6 C
	Glyma11g20490.1	Outer	5'-TCACCTAGCGATCTTTTTCCGCGA-3'	58.5 C	40577
		Inner	5'-TTTCCCCATGGTCAGAAAGCACGA-3'	58.5 C
